# Supplementary material for: miR-9 Does Not Regulate Lamin A Expression in Metastatic Cells from Lung Adenocarcinoma
Source: Int J Mol Sci. 2020 Feb 26;21(5):1599. doi: 10.3390/ijms21051599 (PMC7084260; doi:10.3390/ijms21051599)
Supplement: Supplementary file 1 [file ijms-21-01599-s001.zip]

Archive with 7 entries (4 files):
- FigureS1/
- FigureS1/FigS1.jpg
- __MACOSX/
- __MACOSX/FigureS1/
- __MACOSX/FigureS1/._FigS1.jpg
- FigureS1/Figure S1 Caption.docx
- __MACOSX/FigureS1/._Figure S1 Caption.docx
